# Supplementary material for: Predictive Genetic Biomarkers for the Development of Peritoneal Metastases in Colorectal Cancer
Source: Int J Mol Sci. 2023 Aug 15;24(16):12830. doi: 10.3390/ijms241612830 (PMC10454220; doi:10.3390/ijms241612830)
Supplement: Supplementary file 1 [file ijms-24-12830-s001.zip]

Archive with 1 entries (1 files):
- ijms-2549806-supplementary.pdf
